# Supplementary material for: Highly conserved gene order and numerous novel repetitive elements in genomic regions linked to wing pattern variation in Heliconius butterflies
Source: BMC Genomics. 2008 Jul 22;9:345. doi: 10.1186/1471-2164-9-345 (PMC2515155; doi:10.1186/1471-2164-9-345)
Supplement: Additional File 1 — Sequences of the Heliconius novel repetitive elements. Core Motif sequences of the nine novel Heliconius repetitive elements identified with RepeatFinder in BAC sequences from H. erato (accession numbers: AC193804, AC216670) and H. melpomene (accession numbers: CR974474, CT955980). [file 1471-2164-9-345-S1.txt]

>era_01
TCTCTATATATAATAAGACAGTAAAAATATTTTGTCTGTACATTTAGTAATTTTGACTGA
AATGGATAGAGGGACACTTAAAAAGACTAATAGAAAGCAAAAAGATTTTTTTTGAATTTC
TTGTCTGTCTGTCTGTCTGTCTGTCTGTCTGTCTGTCGACATATTTTTGTCCGCATTTTT
CTCTGAAACTACTGAACCGATTTACTTGAAAATTTCACCAATTGCTTTGTTTTAACTCAA
TTTAGGTTCTAAAGTTTGGTTCATCAAAATCGGTTCATTAAAAAAAAAGTTATCGTCATT
TGAATGAACTCAAGGCATTAGCTTGCCAGCGAATGTTATATAGAAATCGCGCTGGTATGA
CCCTGGCTAAAGAATGACATTCGAAACGTCTGGRTTATATGACTGTTGATAAAAATATAT
ATTTTTGAAGCACTATTATACAATATTTTATACAATAAAGTAAACAAAA
>era_02
ATCTATATATATAAAAGGACTTGTGCTGACTGACTGAGGTAAGACGCACGCAGAGCCGTA
ACCGCTGATGGTAGAAACGTGAAATTTGGGCAGATGTTTATTTTCATATTCTGGACATCC
ACTAAGAAGGGAATTTGAAAAATTTTAACCCTAAAGGGATGAAATAGGGGTTGAAAGTTT
GTATGGAAAAAAAATTTAATCTGTACCGATTTTTATAAAATTTGAAATTCAGACTCTTAA
AAATATTTCATTGAACACGTGTTTCATGGTTTTTAAGAATTCACCCCCTAAGGGTTCAAA
TAAGGGGTTGAAAGTTTATATGGAAAAATCTTTAAATTGCCACCGATTTTTATAAAAATT
TAAATTCAGACTGTTAAAAATATTTTATTGAACACGTGTTTCGTGGTTTTTTTAGAATTC
ACTCCTAATAAGCGGGCGAAGCCGCGCGCGCCCTCTAGTC
>era_03
AACTAAACTAAACTAGCTTCACGCTKTATCCCTAGCGGGGTAGTCAGAGAGAACGGAGCG
CCAAACGCTACGGTCTCTACATACCTCTTTCGCCTCGTCCACTGTCATCAACCTCTTCAT
ACATGCCCTCCGGGGGGTCCTCATGCTTTTTACGTGACCTTWCTCCAGTATCTTTGATAC
TGTGTTTTCGAAGGTCAACCGAGGTCTCCCCCTACCTCTCTTACCGCTCACTTTTCCATC
ATAAATCTTTTTTGCCATTCTTTCATCACTCATTCGTTCGACGTGCCCAAACCAGCTGAG
CACGTTCTTCTTCATTCTCACCGTGACATCCTCGCTAGTACCTGCCATTCTGTGTAYCTC
TTCATTGCGGATTCGATCAGCTAAGCTGACTCCGCATATCCTACGAAGAGATCGCATCTC
CACAGCAT
>era_04
TTTTTTCAAACAAAATAAATAATAAAATTATCATTTTAAAACAAAACGCCATTTGTAAGG
ATGACGCACGCACACATAAACCTATCAAAGGAACACCGCCGCACACGCCTCATTCCGAAA
TCGAGTCGTAGGTATTGGCGATAAAGTTCAAAGTTGTTTAACCTTTAGTAGTATTTTTGT
AGTAGTAAGTGTTTATGTTATTGGGATCTATAAGTAATCGCGTCACACGAAATACAGGTA
TGGATAAAAATCGTGAAATGAAAAAAAAATCCTACGTCCAAACTGTTGAGGCATCTTGAT
TAATTTCTTTAGGTATAGGTTTGAAATATTTTACCCTATATGCTGTTTCCGTAAAAGGAG
CGCTGCCTCTTCCACCCTGTATAA
>era_05
AAGTAAACAAAATTGAATTGTTAGTGGAGATTACCTTCATAAATCATAACAGTTAAGTTT
AAGTCGTAATTAATTCAACACAGAGATAAAGAACGATCTTGAAAGAAATATCAAGTAAAT
ACAAAGATWTTTTGGTTGGTTCGTTCATATAATATATGTAACTAATTTAAAAACTGTACA
GGAGTTAATATGCAATTATTACAGTTATTTTACAAAGAATATTATGAATCCTTCAAATCA
ATAATTTAACATTTAAGGCTGTTTCTGAATGAGTAAATTAAATTATTCACTGACATCAGC
ACATTTAACAGAGT
>era_06
TTATACTAGCGGCCCGCCCACGGCTTCGCCCGCTTAAAATACATGATTATTGATTTAATA
AGCACAATTGATTGACAACTATAATGACTTCTAATATGATTTTTTTTACGACATTATCGT
CAAAGAATTTTTGATTGTTTTAAATAAAAAAATACGACCATTGTTGATATTTGATATTTA
TAAAATATACATAAAGCTAATTATTTATTACACGTATATATTTTTGTAACTTTATGTTCT
TTTTACCTATATAATATAC
>era_07
GAGGCCAGTCGTGGCGCAGSGGCACAAAGTGTGACTGTAAAACCGACTGGTTGTGGGTTC
GATCCCCACTCGAGGAGATGAAATATTTACTTAAATTTATATTTCCATTTCTTCGCTCTG
GTGTCGAGGTTAAGCGCGGCGTTGAGTTCTGCCACTCAACACGCAATGCCTCCAGAATTC
GGCGGAAAGTGGGGAACGGAAGTGTCTTAACACTAGGTTCCCTCTGCCTACCCTGCTRTG
TGYGGGATACAGCGTGAAGCTGATTT
>era_08
TTTTTAACATTTTTAAAGTGTTATTCCACACTTAGGAAAGAAAAATACTTATTTAGAAAA
CGTATAAAAATTTGAACGTAGCGGGACTCGAACCCGCGCCTYYTGGAAACCGTCCAAGCG
CTCTGACCAACTAAGCCATACGTTCTC
>mel_02
ATCTATATATATAAAAGGACTTGTCCTCACTGACTGAGGTAAGACGCACGCACAGCCGTA
ACCGCTGATGCGTAGAAACGTGAAATTTGGACAGATGTTTACTTTCGTAATCTGGACATC
CACTAAGAAGGGATTTTGAAAAATTTTAACCCTAAAGGGGTGAAATAGGGGTTGAAAGTT
TGTATGGAAAAAAAATTAAATCGGCACCGATTTTTATAAAATTTGAAATTTAGATTTTTA
AAAGTATTTAATTGAACACGTGTTTCATCGTTTTCTAGAATTCTTCCCCTAAGGGTGCAA
ATAAGGGGTTGAAAGTTTGTATGGAAAAATCTTTAAAACGCCACCGATTATTATAAAATT
TGAAATTTAGACTCTTAAAAATATTTAATTGAACATGTGTTTCATGGTTTTCTAGAATTC
ACCCCCTAAGGGTGCAAATAAGGGGTTGAAAGTTTGTATGGAAAAATCTTTAAATCGCCA
CCGATTTTTATAAAATTTGAAATTTAGACTCTTAAAAATATTTCATTGAACACGTGTTTC
ATGGTTTATTAGAATTCACCCCTAAATAAGCAAGCGAAGCTGCGCGCGTCCGCTAGTA
>mel_09
TATATATATAAAATCGAAAGGTCACTCACTCATCACGAAATCTCAGAAACTACATGTGCT
AGGAATCTCAAATTTTGCATAGGAGTTACTTATAGGACGTAGGTGCTCGCTAAGACGGGA
ATTTGCAATATTCGACTTCTAAGGGGTTGTTTTTGGGGTTGAAAGTTTGTATGAAACTTC
GTTACTACAAATGCTAGGAGTCTCAAATTTTGCATGGACGTCACTTATAGGACGTAGGTA
CTCATGGAGACAGAAATTAATAATAACGTAGTTCACGCAGGCGAAGCCGCGAGCGGGCCA
CTAGTA
